# Supplementary material for: Common Infections and Antibiotic Prescribing during the First Year of the COVID-19 Pandemic: A Primary Care-Based Observational Cohort Study
Source: Antibiotics (Basel). 2021 Dec 13;10(12):1521. doi: 10.3390/antibiotics10121521 (PMC8698485; doi:10.3390/antibiotics10121521)
Supplement: Supplementary file 1 [file antibiotics-10-01521-s001.zip]

Archive with 1 entries (1 files):
- antibiotics-1466448-supplementary.pdf
